# Supplementary material for: Sickle Cell Trait Induces Oxidative Damage on Plasmodium falciparum Proteome at Erythrocyte Stages
Source: Int J Mol Sci. 2019 Nov 16;20(22):5769. doi: 10.3390/ijms20225769 (PMC6888313; doi:10.3390/ijms20225769)
Supplement: Supplementary file 1 [file ijms-20-05769-s001.zip]

Archive with 3 entries (2 files):
- ijms-590016 suppl for final/
- ijms-590016 suppl for final/ijms-590016 suppl2 proof done.pdf
- ijms-590016 suppl for final/Supp_Mat_1 for final.pdf
